# Supplementary material for: Norovirus Infections and Disease in Lower-Middle- and Low-Income Countries, 1997–2018
Source: Viruses. 2019 Apr 10;11(4):341. doi: 10.3390/v11040341 (PMC6521228; doi:10.3390/v11040341)
Supplement: Supplementary file 1 [file viruses-11-00341-s001.zip]

Archive with 1 entries (1 files):
- viruses-479095-supplementary.xlsx
