# Supplementary material for: Norovirus Infections and Disease in Lower-Middle- and Low-Income Countries, 1997–2018
Source: Viruses. 2019 Apr 10;11(4):341. doi: 10.3390/v11040341 (PMC6521228; doi:10.3390/v11040341)
Supplement: Supplementary file 1 [file viruses-11-00341-s001.zip › viruses-479095-supplementary.xlsx]

## Sheet:  Low income (LIC)
World Bank classification	Country	First Author/publication date	yr of publication	Study period	Duration of study (yr)	Type of study (eg. Birth cohort)	Inpatient/Outpatient/Control	Symptomatic/Asymptomatic	Age group	Classification for analysis	Median age in months	Median age of NoV pos children/most commonly detected in age group	Screening assay	Number of specimens tested	Number of norovirus positives	% positives	GI	GII	Mixed GI/GII	GIV* only three studies screened for GIV	Single norovirus infections	Norovirus/Rotavirus coinfections	Other co-infections	Genotyping done - data in separate worksheets	Vomiting	Fever	Abdominal pain	Dehydration	Seasonality
LIC	Burkina Faso	Bonkoungou 2018	2018	Dec 2012 - Nov 2013	1	Prospective, before RV vaccine introduction	In	S	<5	<5		<2	rt-RT-PCR	128	30	23	1	29		nt	26	4	0	Yes	56.7	30.3			Winter season, Dec - Mar, Peaked in March - 7/19 samples
LIC	Burkina Faso	Nordgren 2013	2013	May 2009 - Mar 2010	11 mo	Prospective study	In	S	<5	<5		<2	rt-RT-PCR	309	37	11.9	na	na	na	nt	18	na	na		na	na	na	na	No data
LIC	Burkina Faso	Ouedraogo 2016	2016	Nov 2011 - Sep 2012	11 mo	Prospective	In	S	<5	<5	14.1	<2	rt-RT-PCR	263	55	20.9	7	48	0	nt	19	18	18	Yes	na	na	na	na	No data
LIC	Burkina Faso	Ouedraogo 2016	2016	Nov 2011 - Sep 2012	11 mo	Prospective	Co	A	<5	<5	11.2		rt-RT-PCR	50	3	6	0	3	0	nt	na	na	na	Yes
LIC	Ethiopia	Yassin 2012	2012	Dec 2008-May 2009			In	S	<5	<5	17,1 mo	10,5 mo	rt-RT-PCR	152	13	8.55	na	na	na	nt	10	3	0	Yes	37.5			81.3 (moderate); 18.8 (severe)	Too short
LIC	Ethiopia	Yassin 2012	2012	Dec 2008-May 2009	6 mo	Cross-sectional	Out	S	<5	<5	As above		rt-RT-PCR	48	3	6.25	na	na	na	nt
LIC	Ethiopia	Yassin 2012	2012	Dec 2008-May 2009		Cross-sectional	Co	A	<5	<5	24 mo		rt-RT-PCR	57	4	0.07	na	na	na	nt
LIC	Ethiopia	Sisay 2016	2016	Jun-Sep 2013	4 mo		Mixed	S	Mixed	Mixed			RT-PCR	213	54	25.3	na	17	0	nt	na	na	na	47/54	na	na	na	na	Not examined
LIC	Madagascar	Papaventsis 2007	2007	May 2004 - May 2005	13 mo	Prospective	Mixed	S			< 3 - 85%, < 2 - 77%, <1 - 43%, newb - 3%	18 mo	RT-PCR	237	14	5.9	4	10	0	nt	na	na	na	Yes	na	na	na	na	Detected throughout - peak in wet season - Nov/Dec
LIC	Malawi	Dove 2005	2005	Jul 1998 - Jun 1999	1 yr	Prospective	In	S	<5	<5	8 mo	6 mo (1-28 mo)	RT-PCR	398	26	6.5	0	26	0	nt	16	7	3	Yes	na	na	na	na	Detected in most months - infections peaked in March - rainy season
LIC	Malawi	Trainor 2012	2012	Jul 1997 - Jun 2007	10 yrs	Prospective	In	S	<5	<5		6 mo	rt-RT-PCR	1941	220	11.3	35	183	2	nt	191	29	0		na	na	na	na	Throughout year, increased between Aug-Nov and Feb-Mar, peak in March - end of wet season
LIC	Malawi	Trainor 2012		Collected 1998-1999			Co	A	<5	<5			rt-RT-PCR	550	60	11.8	5	54	1	nt				116/220
LIC	Nepal	Cardemil 2017	2017	Aug 2012 - Aug 2013	1 yr 1 mo	Prospective	Out	S	<1	<5			Luminex GPP, NoV pos confirmed with rt-RT-PCR	307	26	8	na	na	na	nt	na	na	na		na	na	na	na	NoV infections predominant in March - Jun
LIC	Nepal	Cardemil 2017	2017	Aug 2012 - Aug 2013			Co	A						358	23	6	na	na	na	nt	na	na	na
LIC	Nepal	Hao-Tran 2015	2015	Nov 2005 - Jan 2011	6 yr 3 mo	Prospective	Total	S	<5	<5		<2	rt-RT-PCR	4437	356	8	na	na	na	nt	329	27	0		na	na	na	na	Detected throughout year, but peaked between Oct and Nov every year
LIC	Nepal	Hao-Tran 2015	2015	Nov 2005 - Jan 2011			In	S					rt-RT-PCR	2678	208	7.8	na	na	na	nt
LIC	Nepal	Hao-Tran 2015	2015	Nov 2005 - Jan 2011			Out	s					rt-RT-PCR	1759	148	8.4	na	na	na	nt
LIC	Rwanda	Kabayiza 2017	2017	Mar - May, Jul Aug 2011 and 2012	10 mo, wet and dry season, not contigious	Prospective	Mixed	S	<5	<5	1,24 yr		rt-RT-PCR	544	59	10.9	15	44	0	nt	na	na	na		na	na	na	na	Only collected in wet and dry season
LIC	Rwanda	Kabayiza 2017	2017	Mar - May, Jul Aug 2011 and 2012			Co	A			1,94 yr		rt-RT-PCR	162	19	11.7	12	7	4.3	nt	na	na	na
LIC	Tanzania (Zanzibar)	Elfving 2014	2014	Apr - Jul 2011	4 mo	Prospective	Out	S	<5	<5	13,7 mo	9 mo	rt-RT-PCR	165	34	20.6	1	33	0	nt	na	na	na	No	na	na	na	na	Too short
LIC	Tanzania (Zanzibar)	Elfving 2014	2014	Apr - Jul 2011			Co	A	<5	<5	26,3 mo	40 mo	rt-RT-PCR	165	5	3	1	4	0	nt	na	na	na	No
LIC	Tanzania	Liu 2011	2011	Feb 2008-Jun 2009	1 yr 5 mo	Prospective	In	S	Mixed	Mixed			Luminex /one-step multiplex RT-PCR	229	95	41.5	9	86	1	nt	na	na	na	No	na	na	na	na	Not reported
LIC	Tanzania	Moyo 2014	2014	Aug 2010 - Jul 2011	1 yr 5 mo	Prospective	In	S	<2	<5	9	<1	rt-RT-PCR	705	129	18.3	0	129	1	nt	na	na	na	108/181 RdRp	na	na	na	na	No significant difference between dry and rainy season. Highest number of cases in Apr - month of long rains.
LIC	Tanzania	Moyo 2014	2014	Aug 2010 - Jul 2011			Co	A	<2	<5	11	No significant difference between two age groups	rt-RT-PCR	561	52	9.3	12	40	0	nt	na	na	na	23/181 RdRp
LIC	Yemen	Kirby 2011	2011	Nov 2007 - Mar 2009	1 yr 5 mo	Cross-sectional	Total	S	<5	<5	10,7 mo		RT-PCR	290	30	10	10	18	2	nt	na	na	na	Yes	84.13	75.86	na		Not mentioned
LIC	Yemen	Kirby 2011	2011	Nov 2007 - Mar 2009			In	S					RT-PCR	139	15	11			0	nt	na	na	na				na
LIC	Yemen	Kirby 2011	2011	Nov 2007 - Mar 2009			Out	S					RT-PCR	151	15	10			0	nt	na	na	na				na
														16996	1733
											Minus Kirby and Hao-Tran totals: 12269			12269	1347

## Sheet: Lower middle income (LMIC)
World Bank classification	Country	First Author, year of publication	Study period	Duration of study (yr)	Type of study (eg. Birth cohort)	Inpatient/Outpatient/Control	Symptomatic/Asymptomatic	Age group	Classification for analysis	Median age in months	Median age of NoV pos children/most commonly detected in age group	Screening assay	Number of specimens tested	Number of norovirus positives	% positives	GI	GII	Mixed GI/GII	GIV* only three studies screened for GIV	Single norovirus infections	Norovirus/Rotavirus coinfections	Other co-infections	Genotyping done - data in separate worksheets	Vomiting	Fever	Abdominal pain	Dehydration	Seasonality
LMIC	Angola	Esteves 2018	Jun - Aug 2012, Sep - Oct 2013	5 mo	Prospective	In	S	<5	<5		<2	rt-RT-PCR	334	58	17.4	11	46	1	nt	37	21	0	Y	64.3	64.3			Dry season - time of study
LMIC	Bangladesh	Dey 2007	Oct 2004- Sep 2005	1 yr	Prospective	In	S	<3	<5	13		RT-PCR	917	41	4.5	na	na	na	na	na	na	na	N	75	27	46		Two peaks: Nov 04 - Mar 05 and Aug - Sep 05 (90% of pos collected during this time)
LMIC	Bangladesh	Hossain 2018	Jan 2010 - Dec 2012	3 yr	Prospective; case control	In	S	<5	<5	11	<2	rt-RT-PCR	613	109	18	13	96	0	nt	69	27	13	Y	43.5	34.8	58	2,9 (moderate to severe)	Rate changed in cases from 15.2 to 23.9 from yr to yr, peak in 2010. Detected throughout the yr, slightly higher rate in summer and winter months
LMIC	Bangladesh	Hossain 2018	Jan 2010 - Dec 2012	3 yr	Prospective; case control	Co	A	<5	<5	12	36-47 mo (25%); 40% of pos in > 24 mo	rt-RT-PCR	206	30	15	8	22	0	0	na	na	na	N					GII.4 most prevalent in winter and GII.3 in summer
LMIC	Bangladesh	Nahar 2013	Jan - Dec 2011	1	Prospective	In	S			15.6		rt-RT-PCR	257	73	28.4	15	52	5	1	36	18	19	N	6934		55.6	19,4 (severe)	Detected throughout yr
LMIC	Bangladesh	Rahman 2016	Jan 2010-Dec 2014	5	Prospective	In	S	<5	<5			RT-PCR	547	149	27.2	44	165	25	5	na	na	na	Y	80	5	47	38 (moderate to severe)	Detected throughout yr, peaks in hot summer months March - April
LMIC	Bangladesh	Rahman 2016	Jan 2010-Dec 2014	5	Prospective	In	S	<18	<18			RT-PCR	64	17	26.6					na	na	na
LMIC	Bangladesh	Rahman 2016	Jan 2010-Dec 2014	5	Prospective	In	S	>18	Mixed			RT-PCR	342	73	21.3					na	na	na
LMIC	Bangladesh	Rahman 2013	2010-2012	3	Prospective	Mixed	S	Mixed	Mixed		15 mo	rt-RT-PCR	795	254	31.95	46	168	30	10	na	na	na	N					254 pos, 224
LMIC	Bhutan	Wangchuk 2017	Jun 2013 - May 2014	1 yr	Prospective	In	S	<5	<5		15,5 mo	RT-PCR	623	147	23.6	34	113	0	0	na	na	na	Y					GII - Most prevalent in colder months (late Nov - mid Apr, GI - summer mid Apr - late Sep
LMIC	Bhutan	Yahiro 2015	Feb 2010-Dec 2012	23 mo	Prospective	Mixed	S	<5	<5		13,9 mo	RT-PCR	270	64	23.7	4	60	0	0	na	na	na	N					21 winter, 2 autums, 9 spring, 9 summer, 11 rainy season
LMIC	Bolivia	McAtee 2016	Mar 2010- Feb 2011	1 yr	Prospective	In	S	<2	<5		<1	rt-RT-PCR	201	78	34.3	na	na	na	na	69	9	0	N					Detected throughout yr, RV peak in winter months May - August
LMIC	Bolivia	McAtee 2016	Mar 2010- Feb 2011			Co	A	<2	<5			rt-RT-PCR	71	13	18.3	na	na	na	na	na	na	na	N
LMIC	Cambodia	Meng - 2011	Nov 2004 - Oct 2006	2 yr	Prospective; case control	Mixed	S	<5	<5		<2	RT-PCR	580	39	6.7	4	35	0	0	na	na	na	Y
LMIC	Cambodia	Meng - 2011	Nov 2004 - Oct 2006	2 yr		Co	A	<5	<5		<2	RT-PCR	346	11	3.2	3	8	0	0	na	na	na	Y
LMIC	Cameroon	Mugyia 2018	Jan 2010- Dec 2013	4 yr	Prospective	In	S	<5	<5		<1	RT-PCR	902	76	8.4	2	74	0	0				Y	92	69		60,3 (mild); 25.9% (moderate); 15.5% (severe)	Detected every month except March; more GII.4 during second half of the yr (Jul -Dec), no stats difference between wet and dry seasons
LMIC	Egypt	Kamel 2009	Mar 2006- Feb 2007	1 yr	Prospective	In	S	<18	<18			RT-PCR	230	31	13.5	9	22	0	0	23	5	3	Y					Majority detected in cold season
LMIC	Ghana	Krumkamp 2015	Jun 2007-Oct 2008	1	case control	Mixed	S	<13	<18	18		RT-PCR	548	91	16.6	na	na	na	na	na	na	na	N	91
LMIC	Ghana	Krumkamp 2015	Jun 2007-Oct 2008	1	case control	Co	A	< 13	<18	57		RT-PCR	651	48	7	na	na	na	na	na	na	na	N
LMIC	Ghana	Reither 2007	Nov 2005 - Jan 2006	3 mo	Prospective	In	S	< 12	<18	9.6		RT-PCR	243	23	9.5	na	na	na	na	na	na	na	N					Study performed during the dry season
LMIC	Ghana	Reither 2007				Co	A	< 12	<18			RT-PCR	124	11	8.9	na	na	na	na	na	na	na	N
LMIC	India	Ajjampur 2008	Jan - Dec 2003		Prospective	In	S	<5	<5			RT-PCR	158	25	15.8	na	na	na	na	23	2	0	N					No
LMIC	India	Ajjampur 2008	Jan - Dec 2003		Prospective	Co	A	<5	<5			RT-PCR	99	7	7	na	na	na	na				N
LMIC	India	Chhabra 2009	Jul 2005 - Jun 2007	2 yr	Prospective	Mixed	S	≤ 7 yr	<18	32.4		RT-PCR	830	89	10.7	4	84	1	0	65	7	0	Y					Observed throughout the yr, Increase in Jan, peak in March, persisted until June
LMIC	India	Chhabra, Chitambar 2008	Dec 2005 - Feb 2007	15 mo	Prospective	In	S	<5	<5			RT-PCR	192	24	12.5	na	na	na	na				N
LMIC	India	Chhabra, Chitambar 2008	Dec 2005 - Feb 2007	15 mo	Prospective	Out	S	<5	<5			RT-PCR	44	4	9.09	na	na	na	na				N
LMIC	India	Gupta 2015	Aug 2010 - Jul 2012	2 yr	Prospective	In	S	<5	<5			RT-PCR	169	4	2.3	na	na	na	na	2	2	0	N					Viruses detected in cooler months of the yr, peak between Oct and Dec - hospitalised patients
LMIC	India	Gupta 2015	Aug 2010 - Jul 2012	2 yr	Prospective	Out	S	<5	<5			RT-PCR	109	0	0	na	na	na	na				N
LMIC	India	Jain 2016	Jul 2013 - Feb 2015	1 yr 9 mo	Prospective	In	S	<5	<5		<2	RT-PCR	111	4	3.6	1	3	0	0				N					Winter and Autumn - only 4 cases
LMIC	India	Jain 2016	Jul 2013 - Feb 2015		Prospective	In	S	Adults	Mixed			RT-PCR	176	0	0	0	0	0	0				N
LMIC	India	Kulkarni 2016	Jan 2005-Dec 2013	9	Prospective	In	S	<5	<5			RT-PCR	1712	126	7.4	4	126						Y
LMIC	India	Menon 2010	?	?	case control	In	S	< 4 weeks	<5			RT-PCR	161	60	37.2	na	na	na	na	14	46	0	14 S
LMIC	India	Menon 2010				Co	A						148	24	14.1	na	na	na	na				15 A
LMIC	India	Menon 2013	2005 - 2006	1	Prospective	In	S	< 5	<5		6 mo	RT-PCR GII	282	28	9.9	0	28	0	0				Y					NoV infections occurred throughout the yr - mild increase in summer months
LMIC	India	Monica 2007	Dec 2001-Dec 2004	3	Prospective	In	S	<5	<5		13 mo	RT-PCR	350	53	15.1	na	na	na	na	27	26	5	Y
LMIC	India	Monica 2007	Dec 2001-Dec 2004	3	Prospective	Out	S	<5	<5			RT-PCR	500	38	7.6	na	na	na	na	33	5	0
LMIC	India	Monica 2007	Dec 2001-Dec 2004	3	Prospective	Co	A	<5	<5			RT-PCR	173	7	4	na	na	na	na	5	2	0
LMIC	India	Nataraju 2011	Nov 2007-Oct 2009	2	Prospective	In	S	<3	Mixed		14 - 30 years, marginally higher than < 2 years	RT-PCR	2495	78	3.12	6	72	0	0	22		56						Sporadically detected throughout the yr - nrs too low to determine seasonality
LMIC	India	Nataraju 2010	May 2008-May 2009	1 yr 1 mo	Prospective	In	S	<5	<5		<2	RT-PCR	260	5	1.92	1	9	0	0				Y					Peaks of activity in Sep and Dec
LMIC	India	Nataraju 2010	May 2008-May 2009	1 yr 1 mo	Prospective	Out	S	<5	<5			RT-PCR	53	5	9.43
LMIC	India	Nataraju 2010	May 2008-May 2009	1 yr 1 mo	Prospective	Co	A	<5	<5			RT-PCR	312	2	0.63	na	na	na	na
LMIC	India	Nayak 2009	Jul 6 - Sep 7	15 mo	Prospective	Out	S	<3	<5			RT-PCR	111	21	18.9	2	19	0	0				Y
LMIC	India	Rachakonda 2008	Jan - Dec 2001; Aug 2000 - Jul 2001	1 yr at each site	Prospective	Mixed	S	<10	<18			RT-PCR	226	36	15.9	2	34	0	0				Y
LMIC	Indonesia	Subekti 2002	Oct 1997- Sep 1999			In	S	<18	<18			RT-PCR	102	31	30	na	na	na	na
LMIC	Indonesia	Subekti 2002				Co	A	<18	<18			RT-PCR	20	0	0	na	na	na	na
LMIC	Cote d 'Ivoire	Cristanziano 2015	Jun 2013, Jan 2014			Mixed	S	<15	<18			Luminex GPP	18	1	64.7	2	2	0	0
LMIC	Cote d 'Ivoire	Cristanziano 2015	Jun 2013, Jan 2014			Co	A	<15	<18			Luminex GPP	16	3		na	na	na	na
LMIC	Kenya	Shioda 2016	Jun 2007 - Oct 2008	1 yr 5 mo	Prospective	Mixed	S	Mixed	Mixed			RT-PCR	858	244	55	30	194	20	0	156	12	75	N	49	<50%
LMIC	Morocco	Benmessaoud 2015	Mar 2011 - Mar 2012	1 yr 1 mo	Prospective	In	S	<5	<5	16.5		RT-PCR	122	1	0.8	na	na	na	na					89	84
LMIC	Morocco	El Qaazoui 2014	Jan - Dec 2011	1	Prospective	In	S	< 5	<5	12	14 mo	rt-RT-PCR	335	54	16.1	12	42	0	0	45	9	0	Y	60	30		40 (mild); 30 (moderate); 30 (severe)	Observed two peaks for NoV in June
LMIC	Nicaragua	Bucardo 2010	Jun 2005 - Sep 2006	16 mo	Community based study	Co	A	< 5	<5		< 6 mo	RT-PCR	163	19	11.7	4	10	0	0
LMIC	Nicaragua	Bucardo 2014	Sep 2009 - Oct 2010	14 mo	Passive surveillance	In		< 5	<5		<2	rt-RT-PCR	175	47	27	7	71	1	0	35	1	11	Y					Peak in June 2010, early rainy season in Nicaragua
LMIC	Nicaragua	Bucardo 2014	Sep 2009 - Oct 2010	14 mo	Passive surveillance	Out		< 5	<5			rt-RT-PCR	155	32	21
LMIC	Nicaragua	Bucardo 2017	1999-2015	16 yr	Retrospectively analysed data,	Mixed	S	≤ 7	<18			rt-RT-PCR	1790	338	19	72	266	0	0				Y					Early rainy season, Jun - Jul
LMIC	Nicaragua	Bucardo 2017	1999-2015	16 yr	Retrospectively analysed data,	Co	A	≤ 7	<18			rt-RT-PCR	267	32	12	6	26	0	0
LMIC	Nigeria	Japhet 2012	Jun 2010- Jan 2011	8 mo	Prospective: Community - collected via house visits	Out	S	< 5	<5		<1	rt-RT-PCR	55	14	25.5	1	13	0	0									NoV infections mainly occurred in the dry season
LMIC	Nigeria	Japhet 2019	Aug 2012- Dec 2013	17 mo	Prospective	Mixed	S	< 5	<5		<1	RT-PCR (nested)	103	11	10.7	1	10	0	0	7	4	0	Y
LMIC	Pakistan	Alam 2015	Jan 2009 - Dec 2010	2 yr	Cross-sectional, convenience sampling	In	S	< 5	<5		<2	rt-RT-PCR	563	110	19.5	na	na	na	na	66	35	9	N					No seasonal trend observed.
LMIC	Pakistan	Alam 2016	Apr 2006 - Mar 2008	2 yr	Retrospective	In	S	< 5	<5		<2	rt-RT-PCR	255	41	16,1 (18,1% 0 06-07; 13.2% 07-08)	9	30	2	0	18	23	0	Y					NoV detected throughout the yr, fewer infections between Dec and Mar - cooler months
LMIC	Papua New Guinea	Horwood 2017	Feb - Mar 2012; Sep 2012	2 mo, 1 mo	Prospective	Co	A	>18	Mixed			rt-RT-PCR	148	28	19	6	22	0	0	19	3	5	N					Not applicable
LMIC	Papua New Guinea	Soli 2014	Aug 2009-Nov 2010	1 yr 4 mo	Retrospective	In	S	<5	<5			rt-RT-PCR	199	27	13.5	7	12	0	0				N					Not reported
LMIC	Tunisia	Ben Salem-Ben Nejma 2014	Dec 2008 - Nov 2009	1 yr	Prospective	In	S	<5	<5	21		RT-PCR	124	11	8.9	na	na	na	na				Y					Not reported
LMIC	Tunisia	Ben Salem-Ben Nejma 2014	Dec 2008 - Nov 2009	1 yr	Prospective	Co	A	<5	<5	20		RT-PCR	54	5	9.2	na	na	na	na
LMIC	Sudan	Adam 2018	Apr-Jun, Aug-Dec	3 mo, 8 mo	Prospective	In	S	<5	<5		<2	Multiplex RT-PCR	437	22	5	4	18	0	0	16	3	3		50 (GI); 78.6 (GII)	75 (GI); 78.6 (GII)
LMIC	Vietnam	Hao-Tran 2017	2012-2015	3	WHO rotavirus surveillance study	In	S	<5	<5			RT-PCR	319	90	28	na	na	na	na
LMIC	Vietnam	Hao-Tran 2017	Only 2015			Out	S	<5	<5			RT-PCR	31	9	29	na	na	na	na
LMIC	Vietnam	Nguyen 2007	Oct 2002 - Sep 2003	1 yr	Prospective	In	S	<13	<18			Multiplex RT-PCR	1010	56	5.54	0	56	0	0	29	25	2	Y					Data not clear/convincing, they state that the other viruses were detected more in rainy season (May - October), compared to RV
LMIC	Vietnam	Nguyen 2008	Dec 2005 - Nov 2006	1 yr	Prospective	Mixed	S	<13	<18			Multiplex RT-PCR	502	32	6.4	0	32	0	0					66.7	33			20/32 NoV positives detected during the rainy season
LMIC	Vietnam	Phan 2013	May 2009 - Apr 2010, controls March to Dec 2010	1 yr	Prospective	In	S	<5	<5		13.3	RT-PCR	1419	293	20.6	54	239	0	0									Detected throughout study period, positive linear correlation with rainfall
LMIC	Vietnam	Phan 2013	May 2009 - Dec 2010	1 yr	Prospective	Co	A	<5	<5			RT-PCR	609	17	2.8	6	11	0	0				Y
LMIC	Vietnam	Tamura 2010	Dec 2005-Jun 2006	7 mo	Prospective	In	S	<4	<5		<2	RT-PCR	183	12	6.6	0	12	0	0	11	1	0	Y					No clear pattern, study only 7 mo so not useful for seasonality
LMIC	Vietnam	Trang 2012	Nov 2007- Oct 2008	1 yr	Prospective	In	S	<5	<5		<2	rt-RT-PCR	501	180	36	0	180	0	0	171	9	0	Y	71	39			NoV detected every month of the yr
LMIC	Vietnam	Trang 2015	Jan 2011 - Sep 2012	1 yr 9 mo	Prospective	In	S	<5	<5		<2	rt RT-PCR	807	346	43	25	259	1	0	257	89	0	Y (285)
LMIC	Zambia	Howard 2017	Jul 2012 - Oct 2013	1yr 4 mo	Prospective	Mixed	S	<5	<5			RT-PCR	454	52	11.5	12	31	0	0	17	6	0	Y (43)	39	43			Infections throughout the yr - do discernable pattern
												Total	29329	4234

## Sheet: LIC GENOTYPES
CAPSID TYPE	Country	GI.1	GI.2	GI.3	GI.4	GI.5	GI.6	GI.7	GI.8	GI.9	CAN	GII.1	GII.2	GII.3	GII.4	GII.5	GII.6	GII.7	GII.8	GII.9	GII.10	GII.11	GII.12	GII.13	GII.14	GII.15	GII.16	GII.17	GII.20	GII.21	GII.22
Bonkoungou 2018	Burkina Faso														14															1
Nordgren 2013	Burkina Faso	1		1			1	2				1			10		3	3	1		5				1		3	1
Ouedraogo 2016	Burkina Faso	1	2			2							1		14		2										2
	Burkina Faso	2	2	1		2	1	2				1	1		38		5	3	1		5				1		5	1		1
Yassin 2012	Ethiopia Cap			1		1			1			0	2	8	1		1					0	1		2			1
Sisay 2016 Cap	Ethiopia Cap				1	2			1						5								4					8
	Ethiopia			1	1	3			2				2	8	6		1					0	5		2			9
Papaventsis 2007	Madagascar Cap	1			1										9	1
Trainor 2013	Malawi Cap			7		2		9		1			6	3	67		4	1			3	1	4	1		3	3
Cardemil 2017	Nepal Cap			1		1	2	1					1	2	9	1	5	1													1
Hao-Tran 2015	Nepal Cap			12	2	5	1	5				1	5	38	113		24	10	1	2	6			37	4		3	1	1	3	3
	Nepal			13	2	6	3	6				1	6	40	122	1	29	11	1	2	6			37	4		3	1	1	3	4
Kirby 2011	Yemen Cap			1					3	1	9		2	2	8		2				1				2

## Sheet: LMIC GENOTYPES
CAPSID TYPE	Country	GI.1	GI.2	GI.3	GI.4	GI.5	GI.6	GI.7	GI.8	GI.9	GII.1	GII.2	GII.3	GII.4	GII.5	GII.6	GII.7	GII.8	GII.9	GII.10	GII.12	GII.13	GII.14	GII.15	GII.16	GII.17	GII.19	GII.20	GII.21	GII.22
Esteves 2008	Angola	0	0	7	0	1	0	0	0	0	3	1	3	12	0	9	6	0	1	0	0	0	2	0	1	0		0	0	0
Dey 2007	Bangladesh													41
Hossain 2018 S	Bangladesh			5	1	1	1	2	1	1	2	6	14	36		12	3			1		12			2	1		1	2
Rahman 2016	Bangladesh	3	1	4	3	3		1	1	1	1	5	21	42		7	6			1		4	2	1		3			6
Mitui 2014	Bangladesh	4	0	0	0	0	0	0	0	0	0	0	0	1	0	0	0	0	0	0	0	0	0	0	0	10	0	0	0	0
	Bangladesh	7	1	16	4	5	1	3	2	2	6	12	38	132		28	15		1	2	0	16	4	1	3	14	0	1	8	0
Wangchuk 2017	Bhutan											2	43	26		3						4	1	5	4	2				2
Yahiro 2015	Bhutan	1		1						2		6	10	8	1	9	2	2										1	21	0
	Bhutan	1		1						2		8	53	34	1	12	2	2				4	1	5	4	2		1	21	2
McAtee 2016	Bolivia	1									1	1	1	60		6	2													2
Mugyia 2018	Cameroon	1					1				1	1	2	61		1									1	2			3
Kamel 2009	Egypt	3		1	1	1				3				13
Chhabra 2014	NIS		2						1			2	5	53		3			1		6	2	1		2
Armah 2006	Ghana	1				2						1		6
Chhabra 2009	India		1				1							30				1
Chh+Chitambar 2008	India										1	3	1	15
Kulkarni 2016	India		2								1	1	19	58		2	2		1		1	10	1						10
Menon 2013	India										4	5	7	12
Monica 2007	India	0	0	1							13	14	17	21		1	3
Nataraju 2011	India										1		2	8		5						7			1
Nayak 2009	India	1		1							0	0	2	10		0	0		0		1	1			1			1	1
	India	1	3	2			1				20	23	48	154		8	5		1		2	18	1		2			1	11
El Qaazoui 2014	Morocco												2	27								2			1	1
Bucardo 2014	Nicaragua		1	2										45		3			1				3
Bucardo 2017 S	Nicaragua		4	15	5	6		2		8	1	7	15	124		10	3		2		1	3	17			1
	Nicaragua		5	17	5	6		2		8	1	7	15	169		13	3		3		1	3	20			1
Japhet 2012	Nigeria													1
Japhet 2019	Nigeria		1											7									1			1
	Nigeria		1											8									1			1
Alam 2016	Pakistan			3		1		5	1			4	4	5	1	2	1		2			1			1				3
Phan 2004	Pakistan	3					1	8			12	2	6	16		2
		3		3		1	1	13	1		12	6	10	21	1	4	1		3			1			1				3
Ben Salem-Ben Nejma 2014 S	Tunisia												10	1
Hassine-Zaafrane 2013	Tunisia		1				5						15	12		3		1
Sdiri-Loulizi 2009	Tunisia		10		1						5	11	24	83				4					4
			11		1		5				5	11	49	96		3		5					4
Hansman 2004	Vietnam				1				1		1		8	53			3			2			1
Hao-Tran 2017	Vietnam												22	54		5					1	1				2
Tamura 2010	Vietnam													4		1					6						1
Trang 2012	Vietnam											1	8	168								3
Trang 2015	Vietnam			3								17	77	168			9				9	7			17
	Vietnam			3	1				1		1	18	115	447		6	12			2	16	11	1		17	2	1

## Sheet: Search term example
((((norovirus and ETHIOPIA)) OR (calicivirus and ETHIOPIA)) OR (caliciviridae and ETHIOPIA)) NOT outbreak[Title] NOT outbreaks[Title]

## Sheet: Sheet1
Income classification	Country	Year	City	Duration of study (years)	Type of study (eg. Birth cohort)	Setting	Symptomatic/Asymptomatic	Children < 5	Children <12	Adults	Median age	Screening assay	Number of specimens tested	Number of norovirus positives	% positives	Mean age of NoV pos children/most commonly detected in age group	Attributable Fraction %	GI	GII	GIV	Genotyping done	Genotypes detected	Clinical symptoms	Other pathogens tested for	Co-infections	Seasonality		Reference
